# Supplementary material for: Postmortem Analysis of Opioids and Metabolites in Skeletal Tissue
Source: J Anal Toxicol. 2021 Sep 5;46(7):783–90. doi: 10.1093/jat/bkab095 (PMC9375233; doi:10.1093/jat/bkab095)
Supplement: bkab095_Supp [file bkab095_supp.zip]

Archive with 1 entries (1 files):
- jat-21-3417-File004.doc
